# Supplementary material for: Sleep Duration, Body Mass Index, and Dietary Behaviour among KSU Students
Source: Nutrients. 2023 Jan 18;15(3):510. doi: 10.3390/nu15030510 (PMC9918940; doi:10.3390/nu15030510)
Supplement: Supplementary file 1 [file nutrients-15-00510-s001.zip]

Archive with 1 entries (1 files):
- nutrients-2130477-supplementary.pdf
